# Supplementary material for: Pathway choice in the alternative telomere lengthening in neoplasia is dictated by replication fork processing mediated by EXD2’s nuclease activity
Source: Nat Commun. 2023 Apr 27;14:2428. doi: 10.1038/s41467-023-38029-z (PMC10140042; doi:10.1038/s41467-023-38029-z)
Supplement: Supplementary file 4 — Source Data [file 41467_2023_38029_MOESM4_ESM.xlsx]

## Sheet: Figure 1b
Figure 1b
	Cells with GFP/TRF2 colocalisation (%), U2OS + GFP	Cells with GFP/TRF2 colocalisation (%), U2OS + GFP EXD2		GFP/TRF2 colocalisations per positive cell (avg), U2OS + GFP	GFP/TRF2 colocalisations per positive cell (avg), U2OS + GFP
	0	70		0	1.94286
	0	64		0	1.65625
	0	62		0	2.35484

## Sheet: Figure 1c
Figure 1c
	Cells with GFP/APB colocalisation (%), U2OS + GFP	Cells with GFP/APB colocalisation (%), U2OS + GFP EXD2		GFP/APB colocalisations per positive cell (avg), U2OS + GFP	GFP/APB colocalisations per positive cell (avg), U2OS + GFP
	0	70		0	1.65714
	0	62		0	1.58065
	0	62		0	2.22581

## Sheet: Figure 1d
Figure 1d
		Number of PLA foci per cell, U2OS	Number of PLA foci per cell, U2OS + EXD2-GFP
		1	5
		3	3
		1	7
		0	6
		0	7
		0	2
		2	1
		3	2
		2	8
		1	2
		0	7
		2	3
		0	11
		0	7
		1	4
		2	8
		1	13
		0	11
		2	3
		4	3
		4	2
		1	3
		2	5
		0	2
		1	2
		1	8
		3	11
		0	9
		3	7
		2	5
		2	0
		0	7
		0	7
		3	8
		1	4
		0	6
		0	5
		1	14
		3	6
		2	3
		3	5
		1	2
		1	2
		0	2
		4	1
		0	7
		2	2
		0	1
		4	5
		1	1
		1	10
		3	5
		0	7
		2	2
		0	0
		4	4
		0	2
		3	2
		0	9
		2	6
			6
			7
			9
		0	30
		0	20
		0	10
		0	14
		3	16
		3	6
		2	10
		2	21
			8
		1	20
		1	10
		2	18
		2	15
		4	5
		3	8
		2	20
			23
		3	17
		1	9
		2
		2	18
		1	22
		2	16
		0	15
		2	18
		0	10
		4	4
			6
		3
		2	5
		2	8
		2	11
		2	3
		2	9
		3	4
		8	8
		3	9
			2
		1	6
		4	6
		3	14
		4	4
		4	10
		3	6
		0	2
		0	6
		1	17
		1
		2	10
		1	8
		2	21
		0	19
		0	21
		2	12
		2	12
			18
			23
			13
			27
			17
			26
			5
			17
			9
			10
			17
			19
			11
			8
			18
			20
		0	0
		0	0
		0	3
		0	12
		0	9
		0	14
		0
		0	0
			0
		0	0
		0	0
		0	0
		0	4
			7
		0
		0	0
		0	0
		0	7
		0	8
		0	9
		0	1
		0	8
			9
		0	6
		0	4
		0
		0	0
		0	0
		0	7
		0	7
		0	4
			2
		0	9
		0	1
		0	14
		0
		0	1
		0	1
		0	1
		1	1
		1	9
			8
		0	15
		0	6
		0
		0	0
		0	0
		0	0
		0	0
		0	1
		0	1
		1	9
		1	13
		1
		0	0
		0	0
			0
		0	0
		0	1
		0	1
		0	2
		0	10
		0	11
		2
			0
		0	0
		0	0
		0	3
		0	1
		0
		0	4
		2	5
		1	3
		1	8
		1	14
			12
		0	10
		0
		0	5
		0	4
		0	8
		0	8
		0
		1
		0
		0
		0
		0
		0
		1
		1

## Sheet: Figure 1e
Figure 1e
		Number of PLA foci/cell, U2OS	Number of PLA foci/cell, U2OS +FLAG EXD2
		1	7
		1	4
		0	4
		0	4
		1	4
		0	3
		1	7
		2	4
		0	5
		0	5
		0	1
		0	5
		0	4
		0	2
		2	0
		1	2
		0	2
		0	13
		1	3
		0	7
		0	3
		1	3
		0	4
		0	6
		0	3
		2	1
		0	7
		0	4
		0	2
		0	2
		0	5
		0	4
		1	2
		0	9
		0	10
		0	2
		1	2
		1	2
		0	4
		0	3
		0	4
		0	3
		1	9
		0	3
		1	8
		0	5
		2	9
		1	10
		1	2
		0	6
		2	2
			13
		2	3
		1	19
		0	6
		3	3
		3	6
		1	9
		0	3
		0	7
		3	3
		0	1
			1
			2
			4
			2
			4
			0
			2
			8
			6
			10
			5
			13
			11
			7
			3
			2
			2
			3
			2
			3
			5
			2
			5
			6
			7
			6
			0
			3
		2	5
		2	4
		2	2
		0	9
		1	4
		3	1
		2	4
		1	4
		5	2
		1	5
		1	3
		0	3
		2	4
		1	5
		0	3
		0	5
		2	2
		0	11
		0	8
		1	3
		0	6
		0	1
		0	1
		1	4
		0	3
		1	2
		0	2
		0	10
		1	1
		5	2
		1	2
		0	1
		2	5
		1	5
		1	11
		1	8
		0	2
		1	5
		1	1
		0	3
		1	5
		0	1
		0	4
		0	3
		0	1
		2	2
		0	0
		1	2
		1	3
		1	1
		1	5
		0	4
		0	6
		0	5
		0	1
		0	11
		0	3
		0	2
		0	5
		0	2
		0	2
		0	2
		0	5
		1	4
		1	5
		0	3
		0	2
		1	3
		0	16
		1	2
		0	5
		0	4
		0	5
		0	7
		0	8
		3	2
		0	5
		1	1
			1
			1
			4
			4
			6
			3
		2	9
		1	7
		0	6
		1	2
		0	6
		0	2
		1	1
		1	3
		1	10
		0	8
		3	3
		3	11
		3	2
		2	8
		2	6
		2	2
		1	5
		0	6
		3	13
		0	4
		0	4
		0	2
		0	2
		5	1
		2	0
		3	2
		3	6
		3	7
		1	3
		2	2
		3	3
		1	3
		2	0
		3	1
		3	2
		3	2
		2	15
		3	7
		4	3
		0	4
		1	1
		4	11
		6	7
		5	3
		3	3
		0	1
		4	3
		1	1
		3	2
		5	3
		1	1
		2	2
		2	2
		0	2
		1	7
		1	5
		4	2
		4	2
		5	2
		4	0
		5	2
		3	4
		5	0
		2	3
		3	5
		3	6
		1	1
		2	2
		3	2
		2	2
		0	8
		2	1
			1
			8
			15
			11
			7
			16
			0
			3
			14
			2
			3
			4

## Sheet: Figure 2a
Figure 2a
	53BP1/TelG co-localisations per cell (avg), U2OS	53BP1/TelG co-localisations per cell (avg), EXD2-/- cl.1	53BP1/TelG co-localisations per cell (avg), EXD2-/- cl.2
	0	3	1
	3	1	1
	1	2	1
	1	0	0
	0	1	0
	0	0	0
	1	2	1
	0	2	1
	0	2	1
	0	0	0
	0	0	0
	0	2	1
	1	0	2
	0	0	0
	0	0	1
	0	1	4
	1	2	3
	0	2	0
	2	0	1
	0	0	1
	0	0	0
	0	1	0
	1	1	1
	0	0	0
	0	2	2
	0	3	0
	0	2	0
	0	0	2
	0	0	1
	0	0	1
	0	1	0
	1	1	1
	0	0	0
	0	2	0
	0	0	1
	1	0	1
	1	2	2
	0	0	0
	0	0	1
	0	0	0
	0	0	1
	0	4	0
	0	2	0
	1	0	0
	0	1	1
	1	2	1
	1	0	0
	0	1	1
	0	1	0
	0	2
	0	0
	0	1
	0	0
	0
	0
	0
	0
	1	1	0
	0	2	2
	0	1	0
	0	0	0
	0	1	0
	0	0	1
	0	0	1
	1	0	0
	2	0	1
	0	1	1
	0	0	2
	0	0	4
	0	0	2
	1	1	0
	0	1	1
	1	2	0
	2	0	1
	1	1	2
	0	0	1
	0	1	1
	1	0	1
	0	1	0
	0	1	1
	0	0	0
	0	0	0
	0	1	1
	0	1	1
	1	0	0
	0	2	0
	0	0	0
	1	2	1
	0	0	1
	0	0	0
	0	0	1
	0	0	3
	2	0	0
	1	2	0
	0	1	3
	0	0	1
	0	1	4
	0	2	2
	0	3	2
	2	2	0
	1	0	0
	0	2	4
	1	2	2
	0	0	2
	0	0	2
	0	0	0
	0	0	1
	0	2	2
	0	2	0
	0	0	1
	0	2	0
	0	0	2
	0	0	0
	0	0	3
	0	0	0
	0	0	0
	0	0	1
	0	3	3
	0	1	2
	1		3
	0		1
	0		0
	0		0
	1		0
	0		1
	0		1
	0		0
	0		1
	0		1
	1
	0
	3
	0
	0
	0
	0
	2
	1
	0
	0
	0
	0
	0
	0
	0
	0
	0
	0
	0
	0
	1
	1
	1
	1
	0
	0
	0
	0	1	2
	0	0	0
	0	2	3
	1	0	0
	0	2	2
	0	0	0
	1	0	0
	0	2	3
	0	0	0
	0	0	0
	0	0	1
	0	0	0
	1	1	2
	0	0	1
	0	0	0
	0	2	2
	0	2	0
	2	0	0
	0	0	1
	0	2	2
	0	1	0
	0	3	0
	0	0	1
	0	1	0
	1	0	0
	0	0	0
	0	1	0
	0	0	1
	0	0	0
	2	1	1
	1	0	1
	1	1	0
	0	0	0
	0	0	2
	0	1	0
	0	1	2
	0	0	0
	0	0	0
	0	2	0
	0	0	1
	0	3	1
	0	0	1
	0	0	0
	0	0	0
	0	0	1
	0	1	0
	1	2	0
	1	1	0
	0	1	2
	0	1	0
	0	0	1
	0	0	0
	0	1	2
	0	1	0
	0	2
	0	2
	0	1
	0
	0
	0
	0
	0

## Sheet: Figure 2b
Figure 2b
	PLA foci per positive cell, U2OS	PLA foci per positve cell, EXD2-/- cl.1	PLA foci per positive cell, EXD2-/- cl.2
	7	3	4
	7	9	11
	6	8	9
	5	8	9
	5	8	8
	5	7	8
	4	7	7
	4	7	7
	4	7	7
	4	7	7
	4	7	6
	4	6	6
	3	5	6
	3	5	6
	3	5	6
	3	5	6
	3	5	5
	3	5	5
	3	5	5
	3	5	4
	3	5	4
	2	5	4
	2	5	4
	2	4	4
	2	4	4
	2	4	4
	2	4	4
	2	4	4
	2	4	4
	2	4	3
	2	4	3
	2	4	3
	2	4	3
	2	4	3
	2	4	3
	2	4	3
	2	3	3
	2	3	3
	2	3	3
	2	3	3
	2	3	3
	1	3	2
	1	3	2
	1	3	2
	1	3	2
	1	3	2
	1	2	2
	1	2	2
	1	2	2
	1	2	1
	1	2	1
	1	2	1
	1	2	1
	1	2	1
	1	2	1
	1	2	1
	9	2	1
	7	1	1
	7	1	1
	5	1	1
	5	1	4
	5	1	13
	5	1	10
	5	3	9
	5	11	9
	5	10	8
	5	9	7
	4	9	7
	4	7	7
	4	7	7
	4	7	7
	4	7	7
	4	6	7
	4	6	6
	4	6	6
	4	6	6
	4	6	6
	3	6	5
	3	6	5
	3	6	5
	3	5	5
	3	5	5
	3	5	5
	3	5	5
	3	5	5
	3	5	5
	3	5	5
	3	5	5
	3	5	4
	3	5	4
	2	5	4
	2	4	4
	2	4	4
	2	4	3
	2	4	3
	2	4	3
	2	4	3
	2	4	3
	2	4	3
	2	4	3
	2	4	3
	2	4	3
	2	4	3
	2	4	3
	2	3	3
	2	3	3
	2	3	2
	2	3	2
	2	3	2
	2	3	2
	1	3	2
	1	3	2
	1	3	2
	1	2	2
	1	2	2
	1	2	2
	1	2	2
	1	2	2
	1	2	2
	1	2	1
	1	2	1
	1	2	1
	1	1	1
	1	1	1
		1	1
		1	1
		1
		1
		1
	11	8	15
	11	21	20
	10	20	17
	10	19	16
	9	19	15
	9	18	15
	9	16	14
	9	16	14
	9	16	14
	9	15	13
	9	15	13
	9	15	13
	9	15	13
	9	14	13
	9	14	13
	8	14	13
	8	13	13
	8	13	12
	8	13	12
	8	13	12
	8	13	11
	8	13	11
	8	13	11
	8	13	11
	8	13	11
	8	12	11
	7	11	11
	7	11	10
	7	11	10
	7	11	9
	7	11	9
	7	11	9
	7	11	9
	7	11	9
	7	11	9
	7	11	9
	7	10	8
	7	9	8
	7	9	8
	7	9	8
	6	9	8
	6	8	8
	6	8	8
	6	8	8
	6	8	7
	6	7	7
	6	7	7
	5	7	7
	5	7	7
	5	7	7
	5	7	7
	5	7	7
	5	7	7
	5	7	7
	5	7	6
	5	6	5
	4	6	5
	4	6	5
	4	6	5
	4	5	5
	4	5	5
	3	4	5
	3	3	5
	3	1	4
	3	1	4
	3		3
	3		3
	2		3
	2		3
	2		2
	2		2
	2		2
	2		1
	2		1
	2		1
	1		1
	1
	1
	1
	1
	1
	1
	1
	1
	11	21	20
	11	20	17
	10	19	16
	10	19	15
	9	18	15
	9	16	15
	9	16	14
	9	16	14
	9	15	14
	9	15	13
	9	15	13
	9	15	13
	9	14	13
	9	14	13
	9	14	13
	8	13	13
	8	13	13
	8	13	12
	8	13	12
	8	13	12
	8	13	11
	8	13	11
	8	13	11
	8	13	11
	8	12	11
	8	11	11
	7	11	11
	7	11	10
	7	11	10
	7	11	9
	7	11	9
	7	11	9
	7	11	9
	7	11	9
	7	11	9
	7	10	9
	7	9	8
	7	9	8
	7	9	8
	7	9	8
	6	8	8
	6	8	8
	6	8	8
	6	8	8
	6	8	7
	6	7	7
	6	7	7
	5	7	7
	5	7	7
	5	7	7
	5	7	7
	5	7	7
	5	7	7
	5	7	7
	5	7	6
	5	6	5
	4	6	5
	4	6	5
	4	6	5
	4	5	5
	4	5	5
	3	4	5
	3	3	5
	3	1	4
	3	1	4
	3		3
	3		3
	2		3
	2		3
	2		2
	2		2
	2		2
	2		1
	2		1
	2		1
	1		1
	1
	1
	1
	1
	1
	1
	1
	1

## Sheet: Figure 2c
Figure 2c
		U2OS siLuc	U2OS siEXD2	WT-FLAG-EXD2 cl.1 siLuc	WT-FLAG-EXD2 cl.1 siEXD2	WT-FLAG-EXD2 cl.2 siLuc	WT-FLAG-EXD2 cl.2 siEXD2	ND-FLAG-EXD2 cl.1 siLuc	ND-FLAG-EXD2 cl.1 siEXD2	ND-FLAG-EXD2 cl.2 siLuc	ND-FLAG-EXD2 cl.2 siEXD2
		2	2	0	3	0	2	1	5	0	1
		0	3	0	1	0	2	1	3	0	2
		0	1	0	0	1	0	4	0	1	3
		0	0	0	0	0	0	2	0	1	0
		0	0	0	0	0	0	0	0	0	1
		1	0	2	0	1	0	0	2	4	1
		0	0	0	1	2	0	3	1	2	1
		0	0	1	0	1	3	1	3	0	4
		0	1	0	0	2	2	0	2	2	3
		0	3	1	0	0	1	3	3	0	0
		0	1	0	1	0	0	2	2	0	1
		0	0	0	2	3	0	0	1	0	3
		0	3	2	0	0	0	0	0	0	1
		0	3	1	0	0	1	0	0	1	3
		1	0	0	0	0	1	0	0	1	0
		1	2	1	0	0	0	0	1	3	0
		0	1	1	1	2	0	2	0	2	4
		0	0	0	1	0	1	1	2	0	1
		0	0	0	0	0	0	2	2	0	1
		1	0	1	0	1	1	0	3	0	0
		1	3	0	3	0	0	0	2	0	0
		2	2	0	0	0	1	1	2	0	0
		0	2	1	0	0	0	1	2	2	0
		0	1	0	0	1	1	3	0	0	0
		2	1	0	1	0	1	1	1	0	1
		1	2	1	0	2	0	2	0	0	1
		1	0	0	4	2	2	0	0	0	0
		0	2	0	1	1	0	0	0	0	1
		0	1	3	1	0	1	1	2	0	2
		0	1	0	1	0	1	0	2	0	4
		0	1	0	1	1	2	2	3	1	0
		0	1	1	1	0	0	1	1	0	0
		0	0	4	0	0	1	0	0	1	5
		0	1	2	0	1	1	0	0	2	6
		0	1	0	1	0	2	0	0	0	5
		0	2	0	0	2	1	1	0	0	4
		1	0	1	0	0	0	0	1	0	1
		0	0	0	0	0	0	1	1	2	3
		2	0	0	0	0	1	1	1	1	0
		0	3	1	0	0	0	0	0	1	1
		0	0	1	0	0	0	1	1	1	2
		0	1	0	0	1	0	1	4	0	3
		2	1	0	0	1	0	0	3	0	2
		2	2	0	2	1	0	0	0	0	3
		0	0	0	0	0	2	2	0	0	1
		2	0	1	0	0	1	2	0	0	2
		2	0	0	0	0	0	2	2	0	4
		0	3	0	0	1	0	0	0	0	2
		0	1	1	0	0	1	0	2	1	1
		0	1	0	0	0	1	0	3	1	1
		0	0	1	0	1	0	0	0	0	0
		0	0	0	4	0	0	0	0	1	0
		0	1	0	1	1	0	0	4	1	1
		0	3	0	0	0	1	0	3	0	2
		0	0	0	1	0	1	0	2	3	3
		0	3	2	1	0	1	0	2	0	1
		0	3	0	0	1	0	3	3	0	0
		0	2	0	0	0	1	2	4	2	6
		0	2	0	1	0	0	2	3	1	2
		0	0	0	0	0	0	0	0	3	1
		0	0	0	0	0	1	0	3	0	3
		1	0	0	0	1	0	1	0	1	3
		0	2	0	0	1	1	0	2	2	1
		1	1	1	0	3	1	2		0	1
		1		2	0	1	2	0		0	2
		2		2	1	0	0	2		2	0
		0		1	0	0	1	1		0	3
		1		0	0	0	2	1		0	2
		1		1	0	1	1	0		0	0
		0		1	0	0	0	0		0	1
		1		2	0	0	0	1		0	0
		0		1	0	0	0	1		1	0
		0		1	0	0	0	0		2	0
		1		0	0	0	0	0		2	2
		2		0	1	2	0	2		3	0
		0		0	0	0	0	2		0	6
		0		1	1	2	0	0		3	2
		0		0	0	4	0	0		1	0
		0		0	1	0	0	3		2	1
		1		0	0	0	0	0		0	0
		0		0	2	2	0	0		2	3
		0		1	1	2	0	0		2	3
		0		2	0	1	2	0		0	1
		1		1	0	1	0	0		0	1
		0		0	0	1	0	0		0	1
		2		0	2	1	1	1		0	1
		0		1	1	2	0	0		0	0
		0		0	1	1	0	0		0	1
		0		1	1	0	1	0		0	1
		1		0	0	0	2	1			3
		1		1	0	0	0	0			2
		0		2	2	0	1	0			4
		0		1	0	0	0	0			3
		0		1	1	1	0	0			2
		0			0	0	3	0			2
		0			0	0	0	0			3
		0			0	0	0	0			3
		0			0	0	4	1			0
		0			0	0	0	2
					0	1	0	1
					1	0	0	2
					1	1	1	0
					1	0	2	0
					0	0	0	0
						0	2	0
						0	1
						1	0
						1	1
						1	1
						1	2
						0	0
						0	0
							0
							2
							0
							0
							1
							3
							1
		1	2	1	1	0	1	0	0	0	4
		1	3	1	0	2	1	0	1	1	5
		2	0	0	0	1	1	0	0	0	4
		3	3	0	0	4	2	0	0	1	2
		0	0	1	2	0	1	0	4	0	1
		1	2	0	1	1	0	1	1	1	0
		1	1	0	0	0	0	0	3	0	1
		0	0	0	1	0	0	1	0	0	0
		0	0	0	1	2	0	1	3	1	2
		0	0	0	0	1	0	0	2	1	1
		0	1	0	1	2	0	0	3	1	2
		0	1	0	0	2	1	0	2	0	3
		1	2	0	0	0	0	1	0	0	2
		1	3	0	0	0	0	0	2	0	3
		2	2	1	0	0	0	2	1	1	1
		1	0	1	1	0	0	1	2	0	1
		0	3	1	1	3	0	0	4	0	0
		0	1	1	2	0	0	2	4	4	4
		1	3	0	0	0	0	2	2	0	1
		0	1	1	0	1	2	0	1	1	2
		0	3	3	0	0	1	0	0	2	2
		0	2	2	1	0	2	0	1	0	0
		0	0	1	0	1	0	0	4	1	1
		0	1	0	1	0	1	1	0	0	0
		0	0	0	1	2	0	1	0	0	2
		1	1	0	0	0	0	1	0	1	0
		0	1	1	1	0	0	0	1	0	0
		0	1	2	2	0	0	1	0	0	0
		0	1	0	2	9	0	0	0	0	0
		0	0	1	0	1	0	3	1	0	4
		0	2	0	0	0	2	0	1	1	1
		0	1	0	0	2	0	1	4	1	1
		0	1	0	0	0	0	0	0	2	1
		0	2	0	1	0	0	0	1	0	0
		0	0	0	1	1	2	2	0	0	3
		2	2	0	1	0	0	1	5	0	1
		2	1	0	0	1	0	0	2	1	3
		2	0	0	0	0	0	0	2	0	3
		2	0	1	1	1	0	0	0	2	3
		1	0	2	1	0	0	0	1	0	1
		1	1	0	0	1	3	0	1	1	4
		1	0	0	2	4	2	1	2	1	3
		1	2	0	0	0	0	0	3	1	1
		0	0	0	1	0	0	2	5	0	2
		1	4	1	0	0	1	1	2	0	1
		1	1	2	0	0	0	0	2	0	2
		1	1	0	0	0	0	0	2	1	1
		2	1	0	0	0	3	0	1	0	0
		0	1	0	2	1	2	2	0	1	2
		1	0	0	1	0	0	0	2	0	0
		1	0	0	2	1	0	0	2	0	4
		0	1	0	0	0	1	0	1	1	1
		1	0	0	0	0	1	0	1	0	3
		2	3	1	1	1	0	0	1	0	7
		1	1	1	0	1	0	0	2	1	0
		2	0	0	0	1	0	0	2	1	0
		1	0	0	1	0	2	0	1	0	0
		0	1	0	1	2	0	0	0	1	0
		0	2	2	0	2	0	0	0	1	0
		0	0	0	1	1	1	0	3	0	0
		1	1	0	0	1	1	0	6	1	2
		0	2	0	0	2	0	2	3	0	1
		0	1	0	0	1	1	0	2	0	3
		0	2	1	1	0	1	1	3	1	0
		0	1	1	1	2	0	0	6	0	0
		1	1	0	0	0	1	0	1	1	2
		0	3	0	1	0	0	0	0	0	1
		0	2	0	1	0	1	0	0	0	4
		0	0	1	1	1	1	0	3	0	0
			0	0	0	2	0	0	0	1	1
			1	1	1	0	0	0	3	0	0
			0		0	0	2	0	4	0	0
			1		0	0	1	0	3	0	2
			3		0	0	1	0	1	0	1
			0		0	1	0	0	0	0	1
			0		0	0	1	1	4	0	2
			2		4	0	0	2	3	2	1
			1		1	2	0	2	1	2	0
			1		2	0	1	0	1	0	0
			0		0	0	0	0	3	0	1
			1		0	0	2	0	4	0	2
			1		1	0	1	1	3	3	2
			0		2	2	0	0	0	0	2
			3		0	1	0	0	5	0	0
			3		1	0	0	0	3	0	1
			1		1	0	3	3	3	0	3
			0			0	1	0	2	0	2
			0			0	1	0	0	2	1
						0	0	0	2	2	0
						0	0	2	4	0	2
						0	0	0	2	0	1
						0	1	0	4	2	1
						2	1	1	4	0	1
						0	0	0	3	0	3
						0	0	2	2	1
						0	0	2	3	2
						0	0	1	2	0
						2	2	0	2	3
						0	0		6	0
						0	0		4	1
						0	0		3	0
						0	1		3	3
						0	3		3	2
						0	0		3	1
						0			3	0
						0			2	0
									7	0
									4	0
									0	0
									0	1
									1	0
									2	0
									2	0
									0	0
									3
									2
									0
									0

## Sheet: Figure 2d
Figure 2d
		wt SpO	wt FITC	cl.1 SpO	cl.1 FITC	cl.2 SpO	cl.2 FITC
		0.928571	0.177215	0.155844	0.246753	0.282051	0.282051
		0.177215	0.139241	0.153846	0.115385	0.234375	0.1875
		0.152778	0.236111	0.260274	0.205479	0.233766	0.233766
		0.242424	0.166667	0.28	0.28	0.233766	0.207792
		0.205882	0.176471	0.269231	0.269231	0.275362	0.144928
		0.207792	0.220779	0.325	0.275	0.157895	0.157895
		0.166667	0.208333	0.315789	0.289474	0.310345	0.252874
		0.213333	0.106667	0.246753	0.181818	0.221239	0.212389
		0.202703	0.175676	0.209677	0.145161	0.25974	0.155844
		0.210526	0.078947	0.166667	0.217949	0.302632	0.157895
		0.113924	0.126582	0.269841	0.174603	0.25	0.197368
		0.205882	0.117647	0.303797	0.202532	0.275	0.1875
		0.140845	0.253521	0.233766	0.181818	0.282051	0.269231
		0.226667	0.2	0.168831	0.12987	0.333333	0.179487
		0.066667	0.08	0.194805	0.168831	0.220779	0.207792
		0.121622	0.135135	0.227848	0.265823	0.25	0.157895
		0.202899	0.130435	0.197531	0.17284	0.278481	0.265823
		0.063291	0.050633	0.188406	0.15942	0.319444	0.25
		0.162162	0.094595	0.181818	0.155844	0.213333	0.2
		0.168831	0.103896	0.25	0.152778	0.184615	0.169231
		0.146667	0.16	0.194805	0.233766	0.402597	0.25974
		0.111111	0.180556	0.256757	0.148649	0.173333	0.093333
		0.164179	0.089552	0.253333	0.146667	0.202532	0.101266
		0.202703	0.216216	0.220779	0.194805	0.194805	0.155844
		0.205128	0.153846	0.263889	0.208333	0.153846	0.25641
		0.0625	0.0875	0.222222	0.123457	0.2875	0.125
		0.037975	0.050633	0.207792	0.233766	0.230769	0.192308
		0.066667	0.106667	0.151899	0.101266	0.171053	0.131579
		0.064935	0.090909	0.195122	0.134146	0.128205	0.102564
		0.179487	0.192308	0.090909	0.103896	0.171053	0.197368
		0.075	0.1	0.3	0.25	0.351351	0.243243
		0.15	0.1625	0.168831	0.311688	0.194805	0.181818
		0.192308	0.128205	0.207792	0.207792	0.25641	0.179487
		0.113924	0.164557	0.158537	0.207317	0.205128	0.192308
		0.064103	0.076923	0.243902	0.182927	0.179487	0.115385
		0.125	0.075	0.2375	0.1875	0.205128	0.141026
		0.141026	0.128205	0.116883	0.181818	0.153846	0.115385
		0.113924	0.151899	0.294872	0.24359	0.102564	0.153846
		0.092105	0.105263	0.179487	0.153846	0.179487	0.141026
		0.164557	0.126582	0.1375	0.2125	0.197368	0.236842
		0.123457	0.08642	0.21519	0.151899	0.202532	0.189873
		0.155844	0.142857	0.2375	0.1625	0.240506	0.126582
		0.141026	0.115385	0.202532	0.189873	0.189873	0.253165
		0.153846	0.102564	0.148148	0.209877	0.24	0.24
		0.077922	0.142857	0.111111	0.08642	0.194805	0.272727
		0.064103	0.089744	0.202532	0.202532	0.106667	0.2
		0.0625	0.0875	0.246753	0.181818	0.155844	0.246753
		0.125	0.0625	0.2	0.093333	0.141026	0.102564
		0.153846	0.076923	0.146341	0.219512	0.184211	0.197368
		0.0625	0.05	0.253333	0.226667	0.265823	0.227848
		0.040541	0.027027	0.157895	0.289474	0.230769	0.153846
		0.08	0.08	0.101449	0.173913	0.075949	0.075949
		0.083333	0.055556	0.071429	0.071429	0.0875	0.0875
		0.084507	0.084507	0.054054	0.067568	0.067568	0.040541
		0.089744	0.102564	0.052632	0.144737	0.186667	0.093333
		0.054795	0.041096	0.103896	0.116883	0.088235	0.102941
		0.066667	0.053333	0.064935	0.077922	0.226667	0.213333
		0.093333	0.013333	0.111111	0.083333	0.025316	0.075949
		0.067568	0.040541	0.08046	0.103448	0.121622	0.243243
		0.012821	0.025641	0.055556	0.083333	0.057143	0.128571
		0.012987	0.025974	0.041667	0.083333	0.086957	0.15942
		0.063291	0.012658	0.070423	0.042254	0.102564	0.230769
		0.098361	0	0.056338	0.084507	0.12	0.106667
		0	0.040541	0.093333	0.08	0.117647	0.132353
		0.040541	0.081081	0.072464	0.086957	0.138889	0.069444
		0.0375	0.025	0.144737	0.105263	0.097222	0.097222
		0.013333	0.013333	0.150685	0.068493	0.108108	0.067568
		0.069444	0.083333	0.181818	0.121212	0.098361	0.081967
		0.067568	0.081081	0.066667	0.026667	0.164557	0.025316
		0.052632	0.026316	0.175676	0.054054	0.164179	0.059701
		0.027397	0.013699	0.138889	0.027778	0.082192	0.082192
		0.027397	0.054795	0.066667	0.053333	0.083333	0.069444
		0.065789	0.026316	0.077922	0.025974	0.157143	0.071429
		0.012987	0.025974	0.146667	0.053333	0.216216	0.243243
		0.041667	0.041667	0.075758	0.121212	0.207792	0.103896

## Sheet: Figure 2e
Figure 2e
		u2os	cl.1	cl.2
		4	5	7
		4	3	10
		5	9	3
		1	2	9
		8	9	13
		5	13	9
		2	8	12
		4	6	8
		7	5	10
		7	11	7
		1	4	11
		4	7	12
		4	2	14
		1	3	9
		7	5	6
		4	6	5
		2	4	2
		5	4	3
		4	8	6
		6	9	12
		8	9	10
		6	4	11
		3	4	7
		6	14	7
		3	13	6
		6	2	5
		6	8	6
		7	9	11
		6	9	3
		9	16	7
		5	10	8
		2	5	10
		3	6	5
		7	11	10
		3	11	5
		7	3	6
		5	15	5
		4	14	2
		5	12	8
		4	17	11
		2	13	6
		9	10	3
		2	6	3
		2	8	6
		7	5	8
		4	9	4
		4	10	5
		1	10	4
		1	14	8
		3	8	6
		1	9	5
		1	10	13
		4	9	7
		3	5	9
		3	12	15
		9	7	17
		9	5	4
		9	11	3
		9	15	10
		4	12	4
		8	5	11
		6	6	3
		6	7	8
		7	5	6
		7	3	7
		6	7	7
		6	9	5
		7	3	6
		5	4	6
		2	9	5
		2	9	5
		4	11	6
		5	14	6
		4	7	10
		2	8	5
		2	5	9
		8	4	6
		9	8	12
		5	8	11
		1	11	11
		2	8	6
		9	5	8
		2	9	6
		9	11	19
		7	11	5
		5	5	12
		3	6	10
		3	3	5
		3	6	7
		4	7	3
		3	4	8
		7	5	3
		4	8	9
		6	7	6
		4	7	8
		6	5	6
		4	8	3
		1	7	5
		8	9	9
		5	6	9
		6	4	4
		6	4	10
		4		3
		5		6
		2	3	7
		2	5	6
		4	3	2
		2	9	3
		2	5	6
		0	10	7
		4	2	1
		2	5	1
		3	5	4
		3	1	1
		5	3	4
		3	4	5
		1	9	5
		2	4	3
		0	3	1
		1	7	1
		0	6	1
		0	4	5
		1	5	11
		6	6	5
		3	1	9
		3	4	3
		1	5	3
		1	8	11
		0	4	4
		1	5	4
		1	6	2
		1	3	7
		2	6	4
		1	2	8
		0	4	8
		0	6	2
		3	7	4
		0	4	4
		0	3	3
		2	7	4
		1	2	5
		1	4	9
		1	3	8
		4	4	7
		2	2	5
		3	5	2
		3	5	9
		6	4	5
		7	3	5
		0	2	11
		0	2	4
		0	0	5
		0	2	2
		0	6	4
		1	3	4
		1	6	2
		2	7	1
		2	5	7
		2	6	2
		0	7	1
		3	2	2
		0	3	8
		1	9	5
		4	4	2
		2	6	4
		5	10	6
		5	4	6
		2	8	9
		2	6	6
		3	5	7
		1	5	3
		7	9	5
		3	5	8
		1	4	5
		1	2	4
		4	6	6
		1	6	3
		4	7	4
		2	9	5
		0	5	8
		1	10	4
		0	5	4
		7	4	10
		4	2	4
		1	9	5
		0	7	8
		0	9	8
		1	6	5
		2	9	7
		4	7	12
		7	6	7
		8	5	8
		4	6	3
		5	6	2
		2	8	8
		1	4	10
		1	2	1
		2	5	2
		3	8	6
		2	9	2
		0	3	2
		2	11	7
		1	7	6
		0	3	11
			4	4
			3	8
				8
				7
				5
		5	8	6
		4	6	2
		6	6	3
		7	10	5
		7	6	2
		1	8	4
		1	5	8
		4	6	8
		4	11	7
		5	4	6
		2	4	10
		4	11	6
		2	9	4
		0	2	7
		2	4	4
		2	6	3
		2	10	5
		5	5	6
		3	4	7
		6	7	8
		4	3	11
		1	4	6
		4	4	8
		2	11	11
		1	3	4
		0	2	2
		1	5	10
		1	5	10
		0	9	8
		0	8	7
		6	7	4
		7	8	8
		5	9	7
		4	4	12
		6	10	9
		3	9	3
		3	4	3
		3	8	3
		2	3	3
		3	2	10
		4	6	8
		5	1	6
		3	6	4
		5	12	4
		4	10	8
		0	6	9
		0	12	3
		5	7	7
		2	2	8
		6	6	3
		5	4	2
		3	4	8
		9	11	5
		6	20	5
		3	6	7
		4	7	7
		4	4	5
		1	6	10
		3	16	6
		6	6	9
		4	8	7
		3	7	4
		0	3	4
		3	9	2
		8	8	5
		2	9	8
		2	3	5
		5	9	7
		2	9	16
		3	7	10
		6	4	4
		6	7	12
		7	6	7
		4	12	8
		4	9	9
		9	10	4
		9	10	7
		0	13	8
		8	5	3
		7	7	4
		6	5	7
		3	2	11
		1	5	16
		2	5	11
		5	2	8
		3	6	8
		6	6	7
		1	4	3
		3	6	5
		7	4	7
		6	3	4
		5	6	11
		4	3	6
		7	10	12
		6	1	5
		4	1	11
		6	11	4
		5	4	5
		4	9	5
		5	9	9
		6	5	7
			4	7
			3	5
			8	5
			10	1
			5	17
			4
			6
			3

## Sheet: Figure 2f
Figure 2f
		U2OS DMSO	CL1 DMSO	CL2 DMSO	U2OS RAD51i	CL1 RAD51i	CL2 RAD51i	U2OS Mirin	CL1 Mirin	CL2 Mirin
		2	2	2	5	5	4	2	1	3
		0	1	5	2	0	2	0	0	4
		0	1	6	4	2	0	4	3	1
		0	3	6	3	7	7	1	2	2
		1	3	2	1	2	4	0	0	1
		0	2	7	3	1	0	0	1	2
		0	2	2	0	1	0	0	0	5
		3	3	4	7	3	6	0	0	1
		0	2	1	2	0	1	3	4	5
		0	1	3	4	1	3	2	1	4
		0	1	1	1	1	3	2	2	2
		4	0	0	4	0	1	1	5	4
		1	5	3	2	2	0	0	3	7
		0	2	8	4	2	2	0	0	2
		0	1	3	3	4	3	2	1	1
		0	1	1	3	2	0	2	1	0
		0	2	2	3	3	2	3	0	0
		1	4	5	3	5	4	6	2	1
		0	6	5	2	1	2	5	3	0
		0	0	3	0	1	6	1	0	0
		0	5	5	3	1	1	4	2	0
		1	2	3	0	3	0	1	2	2
		1	0	0	3	3	0	1	6	0
		2	3	3	3	0	2	1	4	3
		0	1	1	2	1	0	0	4	4
		0	3	4	5	0	3	3	4	0
		0	1	3	1	1	3	6	2	5
		0	2	2	0	3	2	5	0	10
		2	4	1	0	0	3	0	3	1
		1	6	0	0	5	4	0	3	0
		0	6	3	4	3	2	4	1	3
		2	1	3	3	4	5	4	0	0
		0	3	3	8	2	2	5	0	0
		0	0	3	6	5	0	3	2	3
		1	0	0	2	2	0	1	4	1
		1	4	2	6	1	3	0	3	2
		0	4	5	2	6	4	4	1	3
		0	0	5	1	7	1	3	2	1
		3	1	2	0	1	2	2	2	0
		3	1	2	3	2	1	1	2	4
		0	4	3	5	5	0	0	0	1
		0	1	2	2	5	1	1	0	2
		0	4	3	2	6	2	0	2	3
		0	1	1	2	3	0	3	1	4
		0	0	2	1	5	3	5	4	1
		0	2	2	2	4	1	6	3	2
		0	5	0	4	1	4	6	1	1
		1	3	4	2	1	4	5	0	2
		0	2	3	4	0	2	0	1	0
		0	3	1	5	3	4	3	0	2
		0	2	0	2	0	4	2	0	0
		1	0	0	3	0	1	0	0	0
		0	4	0	3	3	6	0	0	2
		0	2	0	1	4	5	1	0	3
		0	2	0	0	3	1	5	4	4
		0	1	4	7	1	1	5	2	2
		1	5	1	6	0	6	6	3	2
		1	6	0	5	2	1	1	2	2
		0	0	0	4	1	2	1	0	4
		0	0	0	3	0	1	1	0	2
		1	2	2	2	4	3	0	4	4
		0	0	1	8	3	5	0	0	4
		1	3	3	5	0	3	0	0	4
		0	4	4	1	2	2	0	2	0
		0	2	2	6	2	3	0	2	2
		0	0	3	5	1	2	0	0	5
		0	0	2	2	0	2	0	3	1
		1	1	0	6	4	2	0	1	0
		0	0	3	4	2	0	2	1	2
		0	4	3	8	1	0	1	5	1
		1	2	3	10	0	4	3	5	2
		4	4	1	1	4	2	3	0	1
		2	3	1	1	3	3	6	2	3
		1	4	3	10	4	2	0	1	1
		0	3	3	9	5	2	1	1	1
		0	3	2	2	6	3	0	2	1
		0	2	0	0	4	1	1	0	1
		0	2	1	0	4	0	5	4	2
		2	2	3	0	1	1	5	6	8
		0	2	0	2	6	1	3	1	4
		0	4	7	4	2	3	2	0	0
		0	5	6	4	8	3	2	3	0
		0	3	0	5	1	2	0	4	2
		3	3	0	6	2	3	2	5	5
		2	2	3	6	0	3	3	0	3
		0	1	0	4	2	6	3	1	0
		2	0	1	3	4	3	1	5	1
		1	2	2	6	3	4	3	4	1
		2	3	0	1	2	1	1	3	6
		0	1	0	1	4	2	4	2	2
		0	0	0	2	1	4	1	3	3
		0	1	1	5	0	3	0	4	0
		1	3	2	2	2	6	2	0	3
		1	7	4	0	0	0	2	1	2
		2	0	1	4	4	0	2	0	0
		1	2	1	3	2	2	0	2	2
		0	2	3	1	6	1	0	3	0
		0	3	0	15	4	4	3	1	4
		0	2	3	3	2	1	2	2	4
		1	4	6	2	2		1	5	1
			3		6			1	4	1
			0		3
			6
			1
			3
		3	5	0	9	9	3	4	6	3
		3	3	0	2	2	1	4	2	2
		1	1	0	2	7	5	7	0	0
		3	3	3	0	5	4	3	0	0
		2	2	0	3	6	4	2	0	0
		3	5	4	1	6	3	9	4	4
		0	0	4	2	2	2	3	0	4
		0	1	3	2	0	7	2	2	2
		3	4	1	4	3	2	4	2	4
		0	0	2	2	4	1	3	2	4
		0	2	2	0	3	2	2	5	5
		0	1	0	2	2	3	3	5	6
		1	1	0	0	8	3	4	5	6
		1	4	1	1	3	0	4	2	4
		0	3	2	2	3	0	3	3	0
		2	0	5	3	5	6	4	0	0
		0	2	1	1	1	3	3	4	2
		0	2	1	9	5	7	0	0	5
		0	0	3	6	4	9	4	2	8
		0	0	3	2	3	3	4	3	4
		0	5	2	5	6	0	2	1	2
		2	2	5	4	0	1	3	0	5
		1	3	0	4	0	3	5	0	2
		0	4	0	2	2	2	3	6	7
		0	6	2	1	0	4	0	3	3
		0	0	0	5	6	1	0	0	8
		3	1	4	1	1	1	2	0	7
		1	2	2	2	3	8	4	5	2
		0	1	1	0	2	1	2	6	1
		0	3	2	0	2	5	3	4	5
		0	1	4	0	5	8	4	2	2
		0	4	1	5	6	4	0	5	0
		1	1	4	3	1	2	2	0	0
		4	2	2	1	5	3	8	3	1
		1	2	2	2	2	1	3	2	1
		2	4	4	2	2	2	2	3	1
		1	3	4	3	1	3	1	5	1
		4	1	2	1	7	0	0	2	1
		2	4	2	2	0	1	3	0	0
		3	3	1	4	4	0	1	10	0
		1	6	2	0	4	2	0	4	6
		0	6	5	2	3	2	5	0	6
		0	6	3	3	0	2	5	3	4
		0	5	0	9	2	0	5	3	6
		2	4	0	6	0	0	2	3	5
		2	0	4	5	1	2	5	3	6
		0	3	3	6	0	0	10	4	1
		1	3	0	9	6	4	3	2	2
		1	4	1	4	5	0	1	3	4
		0	7	1	4	3	3	5	2	3
		2	4	2	4	3	6	9	2	4
		2	6	0	3	5	2	1	3	3
		1	2	0	4	4	2	3	4	3
		4	4	3	3	0	2	2	2	0
		2	0	3	2	2	5	10	2	5
		2	2	2	4	2	1	1	0	3
		0	2	3	0	3	8	2	3	5
		0	1	3	3	7	4	4	2	6
		0	10	1	2	4	6	1	4	6
		1	0	2	0	3	3	4	8	2
		3	6	0	1	2	5	5	2	3
		1	1	8	8	1	0	5	1	3
		1	1	5	2	7	2	4	4	4
		1	2	7	1	2	3	1	2	0
		3	1	0	1	1	0	0	1	0
		2	4	0	3	0	0	7	1	0
		2	0	5	1	3	4	4	5	1
		6	5	4	3	7	0	3	1	2
		0	5	3	2	0	5	4	7	1
		1	2	0	6	6	0	0	3	0
		3	8	1	6	5	3	4	0	2
		4	7	1	0	4	5	3	5	5
		1	2	1	11	0	2	7	1	3
		3	4	2	3	2	0	2	2	2
		0	1	4	2	2	1	2	1	1
		1	3	0	3	2	1	2	2	2
		3	1	5	3	3	4	1	4	1
		0	1	2	4	3	1	0	2	2
		0	2	0	5	5	3	0	5	2
		1	3	3	4	6	2	2	2	1
		2	1	0	1	4	2	2	2	3
		0	0	0	3	2	6	3	0	0
		4	5	0	0	1	4	3	6	0
		0	4	9	0	4	2	2	5	4
		1	4	5	2	2	6	4	4	2
		0	3	3	2	2	0	2	5	2
		0	4	2	1	6	2	1	3	0
		1	2	6	3	0	1	2	1	2
		0	2	8	3	4	1	0	0	2
		1	5	5	2	2	2	1	3	0
		1	2	3	0	6	1	1	0	3
		2	2	0	0	5	1	7	0	5
		3	4	0	5	6	0	0	0	2
		4	1	0	7	2	2	1	3	2
		2	1	4	1	0	3	5	2	1
		1	0	5	3	3	2	7	2	3
		0	3	3	0	3	5	5	5	1
		0	4	7	1	1	1	5	3	2
		0	0	2	1	5	1	0	3	0
		0	0	1	3	0	2	4	2	2
		0
		1	5	6	2	4	6	4	3	11
		1	4	2	3	2	5	2	3	5
		3	3	3	2	2	5	1	0	5
		3	3	0	1	1	3	4	4	4
		0	2	1	5	0	5	2	3	3
		1	2	3	2	1	2	3	4	3
		0	3	5	3	2	4	4	6	7
		1	2	3	2	4	4	4	6	2
		2	2	1	3	4	0	0	0	2
		1	0	0	2	5	2	5	3	3
		1	2	0	0	3	3	5	2	7
		0	0	3	1	1	3	4	3	3
		0	0	1	0	1	9	1	2	0
		4	5	1	4	4	2	5	0	2
		0	2	0	4	3	1	4	1	5
		0	4	0	6	0	7	8	0	0
		3	2	2	3	2	6	7	0	7
		0	1	4	3	2	2	6	4	8
		2	1	4	2	5	2	5	1	3
		1	4	2	2	2	4	5	3	0
		6	2	2	2	0	1	5	2	2
		1	5	2	2	3	0	3	0	1
		2	1	2	3	3	6	4	0	2
		0	3	0	1	4	9	0	0	1
		0	1	0	4	2	1	0	4	2
		0	3	5	5	5	0	3	4	0
		0	4	4	2	0	4	3	2	6
		0	3	6	1	6	2	3	0	5
		0	1	5	2	7	4	3	0	5
		1	0	0	3	5	0	4	2	3
		3	5	6	3	2	4	3	4	2
		0	3	4	1	5	0	3	4	7
		2	1	7	6	6	7	5	3	1
		4	1	2	5	7	5	5	4	1
		0	2	8	6	6	3	4	1	22
		1	3	3	4	6	2	2	2	6
		1	1	0	1	6	0	2	2	5
		1	2	5	1	3	2	2	3	3
		1	2	4	2	7	7	3	3	4
		2	1	0	9	1	3	3	7	3
		3	0	6	7	0	1	3	3	1
		1	2	3	5	3	5	3	0	5
		0	4	2	2	3	4	3	3	4
		0	3	3	2	3	2	1	9	2
		3	2	2	4	4	0	2	7	5
		0	1	0	1	4	4	2	5	0
		0	3	5	3	5	0	9	3	0
		0	4	5	8	5	3	9	2	1
		0	0	5	5	12	5	8	0	3
		0	0	3	4	2	0	3	0	0
		0	5	4	5	1	5	4	3	0
		0	4	2	9	1	7	3	5	2
		0	2	14	4	4	4	2	4	1
		2	2	4	4	0	1	5	1	0
		1	3	1	3	2	3	0	2	0
		1	4	0	0	2	3	3	2	2
		4	4	4	4	1	4	7	2	3
		0	0	6	6	1	4	4	0	2
		3	2	1	4	3	7	11	3	4
		1	4	0	2	0	4	6	0	5
		1	1	5	0	3	4	5	4	5
		0	1	3	3	0	3	5	5	5
		6	4	4	5	3	8	1	6	0
		0	5	8	2	1	5	6	3	6
		0	7	4	3	6	4	2	1	0
		0	4	2	1	4	2	3	3	2
		0	4	4	0	5	4	1	4	0
		2	1	3	0	4	2	4	2	4
		7	0	0	0	5	0	1	4	2
		2	0	9	5	5	4	3	2	2
		2	4	5	5	5	3	4	2	3
		0	6	2	2	3	1	2	2	7
		0	6	3	5	5	1	4	3	3
		0	0	1	6	3	1	3	4	7
		0	1	1	8	4	0	2	3	3
		0	3	0	2	1	0	1	0	6
		2	2	0	1	6	0	0	1	1
		1	5	0	2	6	7	6	8	4
		1	3	6	0	1	2	1	2	1
		0	2	4	3	2	4	0	0	8
		1	4	2	6	4	1	1	2	4
		0	1	1	2	2	6	4	2	4
		0	0	0	2	0	5	4	5	1
		0	2	2	5	2	6	6	2	0
		0	0	3	5	0	6	6	2	0
		0	5	3	3	0	5	4	1	4
		1	3	0	4	0	1	5	9	7
		1	4	1	0	4	5	4	3	8
		2	5	1	2	3	3	1	1	3
		1	6	3	2	3	8	4	0	0
		1	6	0	2	2	2	1	1	0
		1	3	0	3	3	0	0	1	0
		0	4	0	2	3	1	2	10	3
		1	1	4	2	0	3	0	3	2
		1	3	3	7	2	6	6	8	1
		2	5	0	2	0	3	2	7	2
		1	2	2	2	4	0	2	3	11
		3	3	6	3	0	7	0	2	3
		0	0	5	2	4	4	0	2	5
		1	0	3	1	4	5		0	0
						2	0			1
						0

[truncated: 57 more sheets: Figure 2g, Figure 3a, Figure 3b, Figure 3c, Figure 3d, Figure 3e, Figure 3f, Figure 3g, Figure 4a, Figure 4b, Figure 4c, Figure 5a, Figure 5b, Figure 5c, Figure 6a, Figure 6b, Figure 6c, Supplementary Figure 1a, Supplementary Figure 1b, Supplementary Figure 1c …]
